# Supplementary material for: Untargeted metabolomics reveal rhizosphere metabolites mechanisms on continuous ramie cropping
Source: Front Plant Sci. 2023 Aug 22;14:1217956. doi: 10.3389/fpls.2023.1217956 (PMC10477603; doi:10.3389/fpls.2023.1217956)
Supplement: Supplementary file 2 [file Table_1.xlsx]

## Sheet: S1
Table S1 Basic information for 5 ramie accessions
	Name	Accession ID	Place of collection	Categories	Clean reads	Clean base (bp)	Mapped rate (%)	Coverage	Mean depth
CK	Zhongzhu 1	IBFC006	Hunan, China	Cultivar	36690246	5474407412	95.87	89.84	19.0384
XZQG	Xinzhouqingganma	IBFC067	Guizhou, China	Landrace/cultivated material	54281244	8098204231	95.67	90.93	28.3432
JZ	Jinzima	IBFC091	Hunan, China	Landrace	32426066	4832714054	96.83	90.07	16.9512
DJY	Dajingyuanma	IBFC126	Guangxi, China	Landrace	33206030	4953751428	95.64	89.59	17.1858
GXD	Gaoxiandama	IBFC231	Sichuan, China	Landrace	27923434	4166549689	96.29	90.31	14.4976

## Sheet: S2
Table S2. Identification of differential abundant metabolites in LC–MS between the CK and the obstacle groups
Classification	RT(min)	Precursor MZ	Precursor Type	VIP	P-value	Fold change	Regulation	Theoretical mass	Formula	Name
Lipids and lipid-like molecules	10.363	200.201	M+H	5.65439	0.00466756	22.0558	Down	0.67736	C12H25NO	Dodecanamide
	7.10748	211.133	M+H, M+Na, M+K	2.39399	0.00169283	12.6955	Down	0.8631	C12H18O3	Jasmonic acid
	1.05347	103.039	M+H	2.86848	3.5836e-06	0.777155	Down	4.07537	C4H6O3	4-Hydroxycrotonic acid
	0.699783	198.089	M+K	7.11919	1.0204e-06	0.0810498	up	0.147308	C8H17NO2	Aminovaleric acid betaine
	9.59787	495.126	M+H, M+NH4, M+Na	2.2731	0.0125537	0.795629	Down	0.266015	C24H24O10	Formononetin 7-O-(6''-acetylglucoside)
	0.7174	132.102	M+NH4	2.44326	6.43932e-05	0.763486	Up	1.39962	C6H10O2	gamma-hexenoic acid
	10.6936	306.24	M+Na, M+K, M+H	1.50465	7.94093e-05	0.802148	Down	0.163285	C17H33NO2	Prosafrinine
	4.31433	171.099	M+H, M+K, M+NH4, M+Na, M+H-H2O	1.15542	0.00235334	0.797564	Down	0.463555	C7H16O3	(2R,3R)-heptane-1,2,3-triol
	2.6702	239.162	M+Na	2.28676	0.00115703	4.59841	Down	0.172648	C12H24O3	7-hydroxy-dodecanoic acid
	0.699783	279.191	M+NH4	2.10526	6.98181e-06	3.30469	Up	-0.281375	C12H23NO5	hydroxyisovaleroyl carnitine
	0.699783	367.121	M+H, M+NH4	2.62194	0.000665922	65.2095	Up	-1.28367	C18H22O6S	2-hydroxyestrone
	10.3847	293.213	M-H	1.53293	0.0138477	0.187775	Up	1.16394	C18H30O3	9(S)-HOTrE
	10.0235	311.223	M-H	8.73449	4.74319e-05	0.755489	Up	1.40023	C18H32O4	13-Hydroxy-10-oxo-11-octadecenoic acid
Organic acids and derivatives	0.682017	176.103	M+H	1.57954	0.000365042	7.55084	Up	0.217541	C6H13N3O3	Citrulline
	0.699783	189.123	M+H	5.89097	0.000234869	4.44803	Up	0.693343	C8H16N2O3	lysine
	0.774917	300.099	M+H, M+K, M+Na	2.23544	0.0254066	2.16984	Up	0.946292	C10H19N3O4S	Methionyl-Glutamine
	0.644033	236.08	M+H, M+Na, M+K	14.8688	3.94142e-05	0.763964	Up	0.884825	C9H15N3O2	Histidine
	0.754067	127.016	M+H, M+Na	4.45712	0.000436785	21.6226	Up	1.928	C2H7O4P	Dimethylphosphate
	3.79112	259.13	M-H	5.49381	0.000157893	1.49885	Up	0.455087	C11H20N2O5	gamma-Glutamylleucine
	14.1987	109.004	2M-H	5.12197	5.22509e-06	0.532464	Down	-0.0298816	C2HNO	Cyanoformaldehyde
Organic nitrogen compounds	0.699783	162.113	M+H	3.24971	0.00172007	3.59499	Up	1.05618	C7H15NO3	Carnitine
Organic oxygen compounds	0.682017	689.211	M+Na, M+H-H2O	3.4277	0.000526234	6.47037	Up	-0.398509	C24H42O21	Stachyose
	0.7174	335.095	M+NH4, M+Na	2.67435	0.00409577	5.11081	Up	-0.465664	C11H20O10	4-Galactosylxylose
	1.1145	123.044	M+H	2.35887	2.79285e-05	53.3542	Down	1.94942	C7H6O2	2-Hydroxybenzaldehyde
	12.9581	195.123	M+H	1.19625	0.00677402	3.79106	Down	0.378661	C8H18O5	Tetraethylene glycol
	11.8919	380.337	M+NH4, M+Na, M+H	3.10099	0.000303749	0.612951	Down	-0.152099	C20H42O5	Tetraethylene glycol monododecyl ether
	12.9791	151.097	M+H	4.4577	0.000431483	9.95802	Down	0.572609	C6H14O4	TRIETHYLENE GLYCOL
	2.6702	217.047	M+K	3.15813	0.00107902	0.884716	Down	0.313289	C7H14O5	beta-D-galactosyl
	0.682017	851.263	M+H, M+Na, M+H-H2O, M+NH4	5.92148	1.85622e-07	0.331153	Up	-0.73431	C30H52O26	Verbascose
	1.15753	312.095	M-H, M+FA-H	1.77364	2.0469e-05	0.669501	Up	1.35902	C10H13N5O4	Formycin A
	1.05122	89.0246	M-H, M+FA-H	1.60771	0.000644269	0.626579	Down	1.66973	C3H6O3	Dihydroxyacetone
Organoheterocyclic compounds	0.682017	371.101	M+H-H2O	2.19003	0.0045162	1.50662	Down	-1.14933	C17H17ClN6O3	Eszopiclone
	0.56925	102.034	M+H-H2O	2.62756	5.01946e-07	0.535156	Up	3.73282	C7H5NO	Benzoxazole
	3.72787	202.044	M+H	1.8845	0.000462576	1.80626	Down	3.75804	C10H7N3S	Thiabendazole
	5.93042	281.165	M+H-H2O	1.65044	0.00083999	0.571723	Down	1.40394	C18H22N2O2	Carazolol
	14.3949	136.999	M-H2O-H	1.618	0.00415988	1.76784	Down	-0.583619	C5H4N2O4	Orotic acid
	0.698933	541.136	2M-H	1.93133	0.00177616	3.58757	Up	3.47864	C12H9N5O3	Ciadox
	3.79112	281.112	M-H2O-H	2.94871	0.00221793	1.81775	Up	0.924236	C17H20N2OS	Promazine 5-sulfoxide
Phenylpropanoids and polyketides	1.1145	182.081	M+H, M+NH4, M+H-H2O	3.75227	0.0187059	2.73276	Up		C9H8O3	cis-p-Coumaric acid
	2.20902	166.086	M+H-H2O, M+NH4	2.47274	0.0114432	1.64752	Up		C9H8O2	Cinnamic acid
	3.72787	200.047	M+H	1.24991	0.014943	0.656587	Down	0.513098	C9H10ClNO2	phenylalanine
	0.698933	539.139	M+FA-H	1.76137	0.000399279	0.607813	Up	-3.44889	C23H26O12	4'-O-methyl-(-)-epicatechin-3'-O-beta-glucuronide
Benzenoids	5.2413	156.021	M+H-H2O	1.25667	1.02378e-05	0.782298	Down	1.52507	C6H8NO3P	(4-Aminophenyl)phosphonic acid
	1.53277	299.062	M+Na	1.52985	0.000234708	0.620046	Down	1.53029	C11H11F3N2O3	Flutamide
	3.72787	154.042	M+H-H2O	3.54232	0.000194679	0.779734	Down	3.02136	C11H7O2-	1-naphthoate
	0.698933	488.163	M-H	2.3875	0.000193364	4.45292	Up	3.30868	C22H27N5O6S	propanoic acid
	0.7173	527.139	M+FA-H	1.42948	1.86586e-05	0.597744	Up	-1.84116	C27H22N4O3S	AG 85 (pharmaceutical)
Nucleosides, nucleotides, and analogues	1.13465	268.104	M+H-H2O, M+Na, M+H	1.54345	0.000212802	2.99129	Up	0.425428	C10H13N5O4	Adenosine
	1.2518	252.109	M+H, M+Na	1.40736	3.2274e-06	0.437146	Up	0.347923	C10H13N5O3	Deoxyadenosine

## Sheet: S3
Table S3. Identification of differential abundant metabolites in GC–MS between the CK and the impaired groups.
Classification	Metabolites	VIP	q value	Fold change	Regulation	Alignment ID	Average Rt(min)	Average RI	Quant mass
Nucleosides, nucleotides, and analogues	Adenosine	2.00172	0.000514325	6.86595	Up	523	25.231	886667	236.103
	Udp-N-Acetylglucosamine	1.84373	0.000215954	5.06794	Up	385	19.072	582671	147.041
Phenylpropanoids and polyketides	Sinapinic Acid	1.86661	0.00539968	0.109922	Down	474	23.014	668802	338.098
	Caffeic Acid	1.60358	0.00480451	0.192765	Down	458	22.217	668777	219.043
	4-Hydroxycinnamic Acid	1.86661	0.00539968	0.109922	Down	474	23.014	668802	338.098
	Trans-Ferulic Acid	1.72692	0.00513451	0.14188	Down	449	21.864	668767	338.142
Organic acids and derivatives	3-Aminoisobutyric Acid	1.55365	0.0052743	0.232445	Down	98	9.608	262400	183.019
Organic oxygen compounds	Allose	2.08772	0.000771321	8.33753	Up	453	22.123	668775	319.164
	N-Acetyl-D-Mannosamine	1.95671	0.00098465	6.33719	Up	218	13.271	381070	248.121
Organoheterocyclic compounds	Thymine	1.07302	0.00465769	1.84512	Up	206	12.814	381056	255.087
	Uracil	1.20506	0.000743573	2.06953	Up	172	11.787	381024	241.082
Lipids and lipid-like molecules	Itaconic Acid	1.28683	0.0130781	0.331909	Down	177	11.865	381026	147.039
	Pentadecanoic Acid	1.02371	0.000920345	1.84633	Up	411	20.126	582712	299.238
	Stigmasterol	2.27687	0.000683021	7.28501	Up	384	19.063	582670	129.05
	Tetracosanoic Acid	1.22571	0.00394509	2.10924	Up	545	26.327	886775	117.013
Carbohydrates and carbohydrate conjugates	Ethyl Beta-D-Galactofuranoside	2.25282	0.000255611	11.0881	Up	464	22.678	668791	217.099
	Sophorose	1.77523	0.00109677	4.56768	Up	540	25.989	886742	319.172
Vitamins and cofactors	Myo-Inositol	1.66016	0.000587583	3.70886	Up	501	24.064	819659	318.15
Benzenoids	2-Pyrocatechuic Acid	1.22221	0.007178	0.386114	Down	366	18.367	582643	355.116

## Sheet: S4
Table S4. Correlation analysis of ramie rhizosphere metabolites with physiological parameters
category1	category2	Correlation	p-value	Type	Significance	AdjPvalue
phenylalanine	S-ACP	-0.560714	0.0322794	Group	*	0.0430393
phenylalanine	S-NP	0.757143	0.00163505	Group	**	0.00272508
phenylalanine	SL	0.814286	0.000339644	Group	***	0.000849111
phenylalanine	S-UE	-0.387099	0.154025	Group		0.734145
phenylalanine	FY	0.559428	0.0301343	Group	*	0.043049
phenylalanine	FOR	0.51832	0.0477699	Group	*	0.0682427
phenylalanine	SD	0.739286	0.00237577	Group	**	0.00395961
phenylalanine	S-SC	0.580649	0.0232298	Group	*	0.162012
phenylalanine	PH	0.592857	0.0222741	Group	*	0.0439485
phenylalanine	BT	0.745309	0.00142761	Group	**	0.00317246
phenylalanine	BW	0.535714	0.0422033	Group	*	0.0602905
Jasmonic acid	S-ACP	-0.671429	0.00770434	Group	**	0.0256811
Jasmonic acid	S-NP	0.810714	0.000385627	Group	***	0.000771254
Jasmonic acid	SL	0.857143	8.56585e-06	Group	***	3.42634e-05
Jasmonic acid	S-UE	-0.258066	0.353074	Group		0.734145
Jasmonic acid	FY	0.595175	0.0192493	Group	*	0.0296143
Jasmonic acid	FOR	0.588025	0.021137	Group	*	0.0325185
Jasmonic acid	SD	0.792857	0.000674029	Group	***	0.00134806
Jasmonic acid	S-SC	0.376347	0.166787	Group		0.370638
Jasmonic acid	PH	0.65	0.0105567	Group	*	0.0317225
Jasmonic acid	BT	0.748883	0.00131466	Group	**	0.00317246
Jasmonic acid	BW	0.571429	0.0286232	Group	*	0.0440357
Cinnamic acid	S-ACP	0.617857	0.0163103	Group	*	0.036245
Cinnamic acid	S-NP	-0.653571	0.0100318	Group	*	0.0140756
Cinnamic acid	SL	-0.535714	0.0422033	Group	*	0.0562711
Cinnamic acid	S-UE	-0.207887	0.457195	Group		0.749885
Cinnamic acid	FY	-0.459339	0.084983	Group		0.099071
Cinnamic acid	FOR	-0.409294	0.129785	Group		0.144206
Cinnamic acid	SD	-0.675	0.00729431	Group	**	0.011222
Cinnamic acid	S-SC	-0.0465953	0.869027	Group		0.869027
Cinnamic acid	PH	-0.560714	0.0322794	Group	*	0.0447662
Cinnamic acid	BT	-0.682753	0.00503157	Group	**	0.0100631
Cinnamic acid	BW	-0.464286	0.0834304	Group		0.0927005
cis-p-Coumaric acid	S-ACP	0.660714	0.00904309	Group	**	0.0258374
cis-p-Coumaric acid	S-NP	-0.578571	0.0263691	Group	*	0.0329614
cis-p-Coumaric acid	SL	-0.675	0.00729431	Group	**	0.0145886
cis-p-Coumaric acid	S-UE	0.164876	0.557066	Group		0.749885
cis-p-Coumaric acid	FY	-0.287757	0.29834	Group		0.29834
cis-p-Coumaric acid	FOR	-0.244862	0.379091	Group		0.379091
cis-p-Coumaric acid	SD	-0.596429	0.021332	Group	*	0.026665
cis-p-Coumaric acid	S-SC	-0.498211	0.0587432	Group		0.293716
cis-p-Coumaric acid	PH	-0.646429	0.0111029	Group	*	0.0317225
cis-p-Coumaric acid	BT	-0.781055	0.000586793	Group	***	0.00205253
cis-p-Coumaric acid	BW	-0.285714	0.301117	Group		0.301117
Histidine	S-ACP	0.203571	0.46575	Group		0.5175
Histidine	S-NP	-0.557143	0.0335747	Group	*	0.0394996
Histidine	SL	-0.457143	0.0887686	Group		0.104434
Histidine	S-UE	0.616491	0.0143797	Group	*	0.143797
Histidine	FY	-0.695264	0.00400737	Group	**	0.00890527
Histidine	FOR	-0.748883	0.00131466	Group	**	0.00328666
Histidine	SD	-0.542857	0.0391586	Group	*	0.0460689
Histidine	S-SC	-0.376347	0.166787	Group		0.370638
Histidine	PH	-0.185714	0.506674	Group		0.562971
Histidine	BT	-0.205541	0.462402	Group		0.51378
Histidine	BW	-0.732143	0.00273334	Group	**	0.00683335
lysine	S-ACP	0.810714	0.000385627	Group	***	0.00385627
lysine	S-NP	-0.867857	0	Group	***	0
lysine	SL	-0.642857	0.0116708	Group	*	0.0179552
lysine	S-UE	0.125449	0.655974	Group		0.749885
lysine	FY	-0.745309	0.00142761	Group	**	0.00407888
lysine	FOR	-0.797141	0.000372587	Group	***	0.00106453
lysine	SD	-0.853571	2.3905e-05	Group	***	5.97624e-05
lysine	S-SC	-0.100359	0.721939	Group		0.869027
lysine	PH	-0.760714	0.00151044	Group	**	0.0151044
lysine	BT	-0.566578	0.0276553	Group	*	0.0460921
lysine	BW	-0.785714	0.000820674	Group	***	0.00234478
Deoxyadenosine	S-ACP	0.503571	0.0581868	Group		0.0684551
Deoxyadenosine	S-NP	-0.421429	0.11925	Group		0.1325
Deoxyadenosine	SL	-0.135714	0.629716	Group		0.629716
Deoxyadenosine	S-UE	0.103943	0.712391	Group		0.749885
Deoxyadenosine	FY	-0.486149	0.0661478	Group		0.088197
Deoxyadenosine	FOR	-0.462914	0.0822743	Group		0.0967933
Deoxyadenosine	SD	-0.403571	0.137001	Group		0.152224
Deoxyadenosine	S-SC	-0.150539	0.59229	Group		0.846128
Deoxyadenosine	PH	-0.539286	0.0406592	Group	*	0.050824
Deoxyadenosine	BT	0.0571939	0.839558	Group		0.883746
Deoxyadenosine	BW	-0.503571	0.0581868	Group		0.0752614
Citrulline	S-ACP	0.642857	0.0116708	Group	*	0.0291771
Citrulline	S-NP	-0.775	0.00108003	Group	**	0.0019637
Citrulline	SL	-0.503571	0.0581868	Group		0.0727335
Citrulline	S-UE	0.164876	0.557066	Group		0.749885
Citrulline	FY	-0.847185	6.71792e-05	Group	***	0.000268717
Citrulline	FOR	-0.848973	6.2516e-05	Group	***	0.000250064
Citrulline	SD	-0.75	0.00190681	Group	**	0.00346692
Citrulline	S-SC	-0.0501795	0.859041	Group		0.869027
Citrulline	PH	-0.603571	0.0195408	Group	*	0.0439485
Citrulline	BT	-0.350313	0.200515	Group		0.2359
Citrulline	BW	-0.853571	2.3905e-05	Group	***	9.56198e-05
Prosafrinine	S-ACP	-0.510714	0.0542955	Group		0.0678694
Prosafrinine	S-NP	0.660714	0.00904309	Group	**	0.0139124
Prosafrinine	SL	0.660714	0.00904309	Group	**	0.016442
Prosafrinine	S-UE	-0.304661	0.269552	Group		0.734145
Prosafrinine	FY	0.714924	0.00273901	Group	**	0.00684753
Prosafrinine	FOR	0.620197	0.013641	Group	*	0.0227349
Prosafrinine	SD	0.664286	0.00857817	Group	**	0.0122545
Prosafrinine	S-SC	0.254482	0.360036	Group		0.720071
Prosafrinine	PH	0.45	0.094352	Group		0.111002
Prosafrinine	BT	0.536193	0.0393571	Group	*	0.0605493
Prosafrinine	BW	0.639286	0.0122612	Group	*	0.0204354
Methionyl-Glutamine	S-ACP	0.00357143	0.994887	Group		0.994887
Methionyl-Glutamine	S-NP	-0.303571	0.270772	Group		0.285023
Methionyl-Glutamine	SL	-0.375	0.169123	Group		0.187914
Methionyl-Glutamine	S-UE	0.888895	9.39696e-06	Group	***	0.000187939
Methionyl-Glutamine	FY	-0.470063	0.0770422	Group		0.0963028
Methionyl-Glutamine	FOR	-0.487936	0.0650101	Group		0.0812627
Methionyl-Glutamine	SD	-0.282143	0.307425	Group		0.323605
Methionyl-Glutamine	S-SC	-0.684592	0.00486922	Group	**	0.0973844
Methionyl-Glutamine	PH	0.0142857	0.964222	Group		0.964222
Methionyl-Glutamine	BT	-0.00357462	0.989912	Group		0.989912
Methionyl-Glutamine	BW	-0.5	0.0602091	Group		0.0752614
hydroxyisovaleroyl carnitine	S-ACP	0.685714	0.00616528	Group	**	0.0256811
hydroxyisovaleroyl carnitine	S-NP	-0.975	0	Group	***	0
hydroxyisovaleroyl carnitine	SL	-0.832143	0.000157771	Group	***	0.000525903
hydroxyisovaleroyl carnitine	S-UE	0.111112	0.693415	Group		0.749885
hydroxyisovaleroyl carnitine	FY	-0.857909	4.30157e-05	Group	***	0.000215078
hydroxyisovaleroyl carnitine	FOR	-0.868633	2.65363e-05	Group	***	0.000132682
hydroxyisovaleroyl carnitine	SD	-0.975	0	Group	***	0
hydroxyisovaleroyl carnitine	S-SC	-0.175628	0.531255	Group		0.817315
hydroxyisovaleroyl carnitine	PH	-0.671429	0.00770434	Group	**	0.0308174
hydroxyisovaleroyl carnitine	BT	-0.781055	0.000586793	Group	***	0.00205253
hydroxyisovaleroyl carnitine	BW	-0.875	0	Group	***	0
4-Hydroxycrotonic acid	S-ACP	-0.817857	0.000297101	Group	***	0.00385627
4-Hydroxycrotonic acid	S-NP	0.65	0.0105567	Group	*	0.0140756
4-Hydroxycrotonic acid	SL	0.703571	0.00458959	Group	**	0.0101991
4-Hydroxycrotonic acid	S-UE	-0.318998	0.246502	Group		0.734145
4-Hydroxycrotonic acid	FY	0.3521	0.19807	Group		0.208495
4-Hydroxycrotonic acid	FOR	0.318141	0.247844	Group		0.260889
4-Hydroxycrotonic acid	SD	0.617857	0.0163103	Group	*	0.021747
4-Hydroxycrotonic acid	S-SC	0.577065	0.0243018	Group	*	0.162012
4-Hydroxycrotonic acid	PH	0.817857	0.000297101	Group	***	0.00594203
4-Hydroxycrotonic acid	BT	0.643432	0.00965385	Group	**	0.0175525
4-Hydroxycrotonic acid	BW	0.360714	0.186968	Group		0.196809
Tetracosanoic Acid	S-ACP	0.671429	0.00770434	Group	**	0.0256811
Tetracosanoic Acid	S-NP	-0.95	0	Group	***	0
Tetracosanoic Acid	SL	-0.878571	0	Group	***	0
Tetracosanoic Acid	S-UE	0.0788536	0.779985	Group		0.779985
Tetracosanoic Acid	FY	-0.87042	2.43849e-05	Group	***	0.000162566
Tetracosanoic Acid	FOR	-0.873995	2.05139e-05	Group	***	0.000132682
Tetracosanoic Acid	SD	-0.971429	0	Group	***	0
Tetracosanoic Acid	S-SC	-0.175628	0.531255	Group		0.817315
Tetracosanoic Acid	PH	-0.689286	0.00582088	Group	**	0.0291044
Tetracosanoic Acid	BT	-0.779268	0.000615759	Group	***	0.00205253
Tetracosanoic Acid	BW	-0.860714	0	Group	***	0
Udp-N-Acetylglucosamine	S-ACP	0.717857	0.00356979	Group	**	0.0237986
Udp-N-Acetylglucosamine	S-NP	-0.942857	0	Group	***	0
Udp-N-Acetylglucosamine	SL	-0.828571	0.000188316	Group	***	0.000538045
Udp-N-Acetylglucosamine	S-UE	0.121865	0.665268	Group		0.749885
Udp-N-Acetylglucosamine	FY	-0.80429	0.00030059	Group	***	0.00100197
Udp-N-Acetylglucosamine	FOR	-0.82395	0.000158882	Group	***	0.000529607
Udp-N-Acetylglucosamine	SD	-0.935714	0	Group	***	0
Udp-N-Acetylglucosamine	S-SC	-0.197134	0.481297	Group		0.817315
Udp-N-Acetylglucosamine	PH	-0.725	0.00313031	Group	**	0.0208687
Udp-N-Acetylglucosamine	BT	-0.75782	0.00106356	Group	**	0.00303876
Udp-N-Acetylglucosamine	BW	-0.814286	0.000339644	Group	***	0.00113215
Caffeic Acid	S-ACP	-0.567857	0.0298045	Group	*	0.0430393
Caffeic Acid	S-NP	0.867857	0	Group	***	0
Caffeic Acid	SL	0.982143	0	Group	***	0
Caffeic Acid	S-UE	-0.290324	0.293856	Group		0.734145
Caffeic Acid	FY	0.677391	0.00552936	Group	**	0.00980382
Caffeic Acid	FOR	0.686327	0.00471991	Group	**	0.0104887
Caffeic Acid	SD	0.857143	8.56585e-06	Group	***	3.42634e-05
Caffeic Acid	S-SC	0.405021	0.134236	Group		0.370638
Caffeic Acid	PH	0.582143	0.0252949	Group	*	0.0439485
Caffeic Acid	BT	0.841823	8.29228e-05	Group	***	0.000552819
Caffeic Acid	BW	0.657143	0.00952743	Group	**	0.0204354
Adenosine	S-ACP	0.560714	0.0322794	Group	*	0.0430393
Adenosine	S-NP	-0.889286	0	Group	***	0
Adenosine	SL	-0.653571	0.0100318	Group	*	0.0167196
Adenosine	S-UE	0.175628	0.531255	Group		0.749885
Adenosine	FY	-0.92404	8.65565e-07	Group	***	1.73113e-05
Adenosine	FOR	-0.947275	8.53666e-08	Group	***	1.70733e-06
Adenosine	SD	-0.885714	0	Group	***	0
Adenosine	S-SC	-0.0896063	0.750807	Group		0.869027
Adenosine	PH	-0.557143	0.0335747	Group	*	0.0447662
Adenosine	BT	-0.523682	0.0451186	Group	*	0.0644551
Adenosine	BW	-0.932143	0	Group	***	0
Trans-Ferulic Acid	S-ACP	-0.585714	0.0242547	Group	*	0.0404246
Trans-Ferulic Acid	S-NP	0.842857	8.10976e-05	Group	***	0.000202744
Trans-Ferulic Acid	SL	0.971429	0	Group	***	0
Trans-Ferulic Acid	S-UE	-0.290324	0.293856	Group		0.734145
Trans-Ferulic Acid	FY	0.673816	0.00588229	Group	**	0.00980382
Trans-Ferulic Acid	FOR	0.670242	0.00625277	Group	**	0.0117178
Trans-Ferulic Acid	SD	0.853571	2.3905e-05	Group	***	5.97624e-05
Trans-Ferulic Acid	S-SC	0.405021	0.134236	Group		0.370638
Trans-Ferulic Acid	PH	0.582143	0.0252949	Group	*	0.0439485
Trans-Ferulic Acid	BT	0.852547	5.3989e-05	Group	***	0.00053989
Trans-Ferulic Acid	BW	0.639286	0.0122612	Group	*	0.0204354
Myo-Inositol	S-ACP	0.603571	0.0195408	Group	*	0.0387855
Myo-Inositol	S-NP	-0.835714	0.000129819	Group	***	0.000288486
Myo-Inositol	SL	-0.589286	0.0232481	Group	*	0.0332115
Myo-Inositol	S-UE	0.161291	0.565787	Group		0.749885
Myo-Inositol	FY	-0.895443	6.43564e-06	Group	***	6.43564e-05
Myo-Inositol	FOR	-0.91689	1.52608e-06	Group	***	1.52608e-05
Myo-Inositol	SD	-0.810714	0.000385627	Group	***	0.000856949
Myo-Inositol	S-SC	-0.0465953	0.869027	Group		0.869027
Myo-Inositol	PH	-0.564286	0.031023	Group	*	0.0447662
Myo-Inositol	BT	-0.420018	0.119063	Group		0.148829
Myo-Inositol	BW	-0.903571	0	Group	***	0
Pentadecanoic Acid	S-ACP	0.05	0.862585	Group		0.907984
Pentadecanoic Acid	S-NP	-0.107143	0.704828	Group		0.704828
Pentadecanoic Acid	SL	0.189286	0.498353	Group		0.524582
Pentadecanoic Acid	S-UE	0.250898	0.367072	Group		0.734145
Pentadecanoic Acid	FY	-0.453977	0.0891639	Group		0.099071
Pentadecanoic Acid	FOR	-0.511171	0.0514815	Group		0.068642
Pentadecanoic Acid	SD	-0.15	0.593383	Group		0.593383
Pentadecanoic Acid	S-SC	0.0681008	0.809439	Group		0.869027
Pentadecanoic Acid	PH	-0.0392857	0.892928	Group		0.939925
Pentadecanoic Acid	BT	0.42538	0.113937	Group		0.148829
Pentadecanoic Acid	BW	-0.478571	0.0734662	Group		0.0864308
Sinapinic Acid	S-ACP	-0.596429	0.021332	Group	*	0.0387855
Sinapinic Acid	S-NP	0.853571	2.3905e-05	Group	***	6.82999e-05
Sinapinic Acid	SL	0.960714	0	Group	***	0
Sinapinic Acid	S-UE	-0.293909	0.287663	Group		0.734145
Sinapinic Acid	FY	0.680965	0.00519338	Group	**	0.00980382
Sinapinic Acid	FOR	0.668454	0.00644479	Group	**	0.0117178
Sinapinic Acid	SD	0.853571	2.3905e-05	Group	***	5.97624e-05
Sinapinic Acid	S-SC	0.412189	0.126828	Group		0.370638
Sinapinic Acid	PH	0.578571	0.0263691	Group	*	0.0439485
Sinapinic Acid	BT	0.854335	5.01005e-05	Group	***	0.00053989
Sinapinic Acid	BW	0.646429	0.0111029	Group	*	0.0204354
